# Supplementary material for: Ionic Species Affect the Self-Propulsion of Urease-Powered Micromotors
Source: Research (Wash D C). 2020 Jul 27;2020:2424972. doi: 10.34133/2020/2424972 (PMC7404610; doi:10.34133/2020/2424972)
Supplement: Supplementary Materials — Figure S1: Krypton™ protein staining dye before and after functionalization of micromotors. Figure S2: total protein quantification of unattached enzyme after functionalization. Figure S3: zeta potential measurements of the urease micromotor fabrication process. Figure S4: complete spectrum of the diameter measurements of silica microparticles for each step of the functionalization process. Figure S5: motion dynamics, enzymatic activity, and pH change produced by urease micromotors for different concentrations of HEPES at 200 mM urea. Figure S6: zeta potential measurements of the mPEG-coated urease micromotor fabrication process. Figure S7: diameter measurements of urease micromotors with and without mPEG coating. Figure S8: zeta potential of urease micromotors in different ionic environments. Figure S9: mean squared displacement of urease micromotors with and without methoxypolyethylene glycol amine (mPEG) coating in PBS, HEPES, NaOH, and NaCl. Movie 1: micromotor recording over 270 μm of Z coordinate in H2O (AVI). Movie 2: micromotor recording over 270 μm of Z coordinate in H2O with 200 mM urea (AVI). Movie 3: micromotor recording over 270 μm of Z coordinate in 1x PBS (AVI). Movie 4: micromotor recording over 270 μm of Z coordinate in 1x PBS with 200 mM urea (AVI). Movie 5: micromotor self-propulsion at 200 mM urea for different concentrations of PBS (AVI). Movie 6: micromotor self-propulsion at 200 mM urea for different concentrations of NaOH (AVI). Movie 7: micromotor self-propulsion at 200 mM urea for different concentrations of HEPES (AVI). Movie 8: micromotor self-propulsion at 200 mM urea for different concentrations of NaCl (AVI). Movie 9: micromotor Brownian motion at 0 mM urea for different concentrations of PBS, NaOH, NaCl, and HEPES (AVI). [file 2424972.f1.zip]

Archive with 10 entries (10 files):
- Movie1_Zposition_Water_0mMurea.avi
- Movie2_Zposition_Water_200mMurea.avi
- Movie3_Zposition_1XPBS_0mMurea.avi
- Movie4_Zposition_1XPBS_200mMurea.avi
- Movie5_Motion_PBS_dilutions.avi
- Movie6_Motion_NaOH_dilutions.avi
- Movie7_Motion_HEPES_dilutions.avi
- Movie8_Motion_NaCl_dilutions.avi
- Movie9_BrownianMotion_NoUrea.avi
- SupplementaryInformation_ions.pdf
